# Supplementary material for: The Mulberry SPL Gene Family and the Response of MnSPL7 to Silkworm Herbivory through Activating the Transcription of MnTT2L2 in the Catechin Biosynthesis Pathway
Source: Int J Mol Sci. 2022 Jan 20;23(3):1141. doi: 10.3390/ijms23031141 (PMC8835075; doi:10.3390/ijms23031141)
Supplement: Supplementary file 1 [file ijms-23-01141-s001.zip]

Archive with 1 entries (1 files):
- ijms-1524708-supplementary.pdf
